# Supplementary material for: Mechanisms of tethering and cargo transfer during epididymosome-sperm interactions
Source: BMC Biol. 2019 Apr 18;17:35. doi: 10.1186/s12915-019-0653-5 (PMC6474069; doi:10.1186/s12915-019-0653-5)
Supplement: Supplementary file 7 — Raw data. This file contains raw data with individual data points or replicates for Figs. 6, 7, 9, and 10 (i.e., those experiments in which n < 6). (XLSX 11 kb) [file 12915_2019_653_MOESM7_ESM.xlsx]

## Sheet: Additional File 7
Additional File 7: Raw data values for experiments in which n < 6
Figure 6c
	Pixel Intensity (DNM1)		Normalized against Pixel Intensity for Tubulin		Normalized against 'Sperm only'
	Sperm only	Sperm+epididymosome	Sperm only	Sperm+epididymosome	Sperm only	Sperm+epididymosome
Replicate 1	5805.18	7298.32	0.227402	0.297481	1	1.30817
Replicate 2	12541.9	14770.9	0.594897	0.683206	1	1.14844
Replicate 3	9575.42	12256.1	0.43362	0.509239	1	1.17439
	Sperm only	Sperm+epididymosome
Mean	1	1.21034
SEM	0	0.0494891
Figure 7b
	Pixel Intesnity (DNM2)		Normalized against Pixel Intensity for Tubulin		Normalized against 'Sperm only'
	Sperm only	Sperm+epididymosome	Sperm only	Sperm+epididymosome	Sperm only	Sperm+epididymosome
Replicate 1	7421.42	7489.47	0.290714	0.305273	1	1.05008
Replicate 2	8624.37	9982.76	0.409079	0.461737	1	1.12872
Replicate 3	7212.97	8824.27	0.326562	0.366648	1	1.12275
	Sperm only	Sperm+epididymosome
Mean	1	1.10052
SEM	0	0.0252782
Figure 9c	% Sperm with post-acrosomal biotin labeling				% Sperm with post-acrosomal biotin labeling
	Control	mβCD treated			Control	mβCD treated
Replicate 11	38	22		Mean	37.3333	22
Replicate 2	40	21		SEM	1.76383	0.57735
Replicate 3	34	23
Figure 10c	% Sperm with post-acrosomal GM1 labeling				% Sperm with post-acrosomal GM1 labeling
	DMSO control	Dynasore treated			DMSO control	Dynasore treated
Replicate 11	36	32		Mean	42	42
Replicate 2	48	50		SEM	3.4641	5.2915
Replicate 3	42	44
Figure 10d	% Sperm with post-acrosomal DNM1 labeling				% Sperm with post-acrosomal DNM1 labeling
	DMSO control	Dynasore treated			DMSO control	Dynasore treated
Replicate 11	16	36		Mean	23.6667	32.3333
Replicate 2	22	24		SEM	4.97773	4.17665
Replicate 3	33	37
1 In each repliacte, 100 sperm cells were counted and the number of cells with either biotin (Fig. 9c), GM1 (Fig. 10c), or DNM1 (Fig. 10d) labeling of the post-acrosomal domain was recorded
